# Supplementary material for: Therapeutic Innovation from Plant-Derived Thai Herbal Extracts: α-Glucosidase Inhibitory Activity, Mechanistic Insights and Formulation Potential of the Selected Thai Rejuvenation Remedy
Source: Life (Basel). 2026 Jun 28;16(7):1084. doi: 10.3390/life16071084 (PMC13413023; doi:10.3390/life16071084)
Supplement: Supplementary file 1 [file life-16-01084-s001.zip]

Archive with 1 entries (1 files):
- life-4326150-supplementary.pdf
